# Supplementary material for: Identification and Expression Profiling of Two Saudi Arabia Catalase Genes from Wheat and Barley in Response to Abiotic and Hormonal Stresses
Source: Antioxidants (Basel). 2022 Nov 8;11(11):2208. doi: 10.3390/antiox11112208 (PMC9686680; doi:10.3390/antiox11112208)
Supplement: Supplementary file 1 [file antioxidants-11-02208-s001.zip]

Archive with 1 entries (1 files):
- antioxidants-1994150-supplementary-proof done.pdf
